# Supplementary material for: Disentangled deep generative models reveal coding principles of the human face processing network
Source: PLoS Comput Biol. 2024 Feb 26;20(2):e1011887. doi: 10.1371/journal.pcbi.1011887 (PMC10919870; doi:10.1371/journal.pcbi.1011887)
Supplement: S1 Table — P-value are in parentheses. (XLSX) [file pcbi.1011887.s001.xlsx]

## Sheet: TableS1
Factor vs VAE
	OFA	FFA	pSTS
Group	VAE (.001)	VAE (.009)	VAE (.001)
Subject 1	Factor (.166)	Factor (.001)	VAE (.001)
Subject 2	VAE (.001)	VAE (.001)	VAE (.001)
Subject 3	VAE (.001)	VAE (.005)	VAE (.001)
Subject 4	Factor (.001)	VAE (.103)	VAE (.001)
Factor vs VGG
	OFA	FFA	pSTS
Group	Factor (.035)	Factor (.001)	VGG (.001)
Subject 1	VGG (.001)	Factor (.001)	VGG (.059)
Subject 2	VGG (.001)	VGG (.001)	VGG (.003)
Subject 3	Factor (.001)	VGG (.099)	Factor (.01)
Subject 4	Factor (.001)	Factor (.001)	VGG (.001)
VAE vs VGG
	OFA	FFA	pSTS
Group	VAE (.001)	VAE (.001)	VAE (.022)
Subject 1	VGG (.001)	VAE (.001)	VAE (.236)
Subject 2	VGG (.001)	VGG (.001)	VGG (.084)
Subject 3	VAE (.001)	VAE (.128)	VAE (.001)
Subject 4	VAE (.001)	VAE (.001)	VGG (.001)
