# Supplementary material for: Disentangled deep generative models reveal coding principles of the human face processing network
Source: PLoS Comput Biol. 2024 Feb 26;20(2):e1011887. doi: 10.1371/journal.pcbi.1011887 (PMC10919870; doi:10.1371/journal.pcbi.1011887)
Supplement: S2 Table — (CSV) [file pcbi.1011887.s002.csv]

Paper dimension	Paper label	Rater 1 labels	Rater 1 counts	Rater 1 consensus		Rater 2 labels	Rater 2 counts	Rater 2 consensus
1	Lighting / face width	face width	5	Lighting / face width		Face width	4	Lighting / face width
1		N/A	2			Lighting, Face width	6
1		lighting	6			Lighting	3
1		width	1			Azimuth / lighting	1
1		azimuth	1			Azimuth	1
2	Image tone	image tone	14	Image tone		Image tone	14	Image tone
2		image tone/sunglasses	1			Image tone, sunglasses	1
3	Background	background color	3	Background		Background	3	Background color
3		N/A	2			Background color	8
3		background	10			N/A	2
3						Hair/background color	2
4	Background	hair color/background	3	Background		Background, hair	5	Background
4		background	12			background	10
5	3D rotation/lighting	lighting/azimuth	5	Lighting / azimuth		Azimuth	5	Azimuth / lighting
5		azimuth	4			Azimuth, skin tone	1
5		lighting	5			Azimuth, lighting	5
5		azimuth/lighting	1			Lighting, azimuth	3
5						Lighting	1
6	3D rotation	azimuth	10	Azimuth		Azimuth, hair color	6	Azimuth
6		N/A	1			Azimuth, gender	1
6		azimuth/gender	4			Azimuth, gender, hair color	1
6						Azimuth	7
7	Head elevation	head elevation	10	Head elevation		Background, hair	2	N/A
7		N/A	4			N/A	9
7		hair	1			face shape, head shape	1
7						Hair color, style	3
8	Hair part	hair part side	7	Hair part		Hair part	13	Hair part
8		hair part	7			N/A	2
8		N/A	1
9	Hair	N/A	3	Hair		Hair, azimuth	1	Hair style
9		hair	8			Hair style	12
9		hair/gender	2			hair color, gender	2
9		hair/background	1
9		background/identity	1
10	Hair	hairstyle	4	Hair		Hairstyle	5	Hair
10		N/A	4			Background, hair	1
10		hair	4			Lighting, background	1
10		background	1			Face shape, hair style	1
10		hair length	1			Face shape, hair	1
10		head elevation	1			N/A	5
10						Hair style	1
11	Hair	hairstyle	4	N/A		Hairstyle, smile	1	Hair
11		N/A	6			Hair, smile, azimuth	1
11		gender	2			Lighting, hair	1
11		azimuth	3			Hair	4
11						Azimuth, hair style	1
11						N/A	6
11						Azimuth	1
12	Hair line	hairline	13	Hairline		Bangs	14	Bangs
12		hairline/gender	2			Bangs, gender	1
13	Smile	smiling	4	Smile		Smile	12	Smile
13		smile	11			N/A	1
13						Smile, sunglasses	2
14	Skin tone	lighting	5	Lighting / skintone		Skin tone	12	Skin tone
14		skin tone	5			N/A	1
14		skin tone/lighting	2			lighting, skin tone	1
14		lighting/skin tone	3			Skintone	1
15	Gender	azimuth	2	Azimuth / gender		Gender	9	Gender
15		azimuth/gender	3			Gender, hair	3
15		gender	5			Gender, azimuth	2
15		hair	2			Gender, hair length	1
15		identity	1
15		hair/gender	2
16	Face width	face width	8	Width		Face width	9	Width
16		face width/gender	1			Smile, face width	2
16		face width/identity	4			Hair color, face shape	1
16		sunburn	1			N/A	1
16						Skin tone	1
17	N/A	N/A	12	N/A		Face shape, background	1	N/A
17		hairstyle	1			N/A	9
17		lighting	1			Face shape, hair, background	1
17		hair	1			Azimuth	1
17						Hair style	3
18	N/A	N/A	14	N/A		Hair part	1	N/A
18		hair	1			N/A	14
19	N/A	N/A	10	N/A		N/A	14	N/A
19		hair stle	1			Background, face shape	1
19		hair	3
19		background	1
20	N/A	N/A	11	N/A		N/A	15	N/A
20		hair style	1
20		hair	1
20		hair part side	1
20		ear location	1
21	N/A	hair color/background	1	N/A		Background, hair	1	N/A
21		N/A	7			N/A	11
21		background	2			Hairstyle	1
21		face width	1			Hair style	1
21		hair side	2			Background	1
21		azimuth	1
21		hair	1
22	N/A	N/A	10	N/A		N/A	14	N/A
22		hair	5			smile, face shape	1
23	N/A	N/A	13	N/A		N/A	14	N/A
23		gender	1			background	1
23		hair	1
24	N/A	N/A	11	N/A		N/A	15	N/A
24		hair	2
24		ear size	2
